# Supplementary material for: Nanoparticle-Mediated Drug Delivery of Doxorubicin Induces a Differentiated Clonogenic Inactivation in 3D Tumor Spheroids In Vitro
Source: Int J Mol Sci. 2023 Jan 22;24(3):2198. doi: 10.3390/ijms24032198 (PMC9916819; doi:10.3390/ijms24032198)
Supplement: Supplementary file 1 [file ijms-24-02198-s001.zip]

Archive with 1 entries (1 files):
- ijms-2158896-supplementary.pdf
